# Supplementary material for: Practice of the new supervised machine learning predictive analytics for glioma patient survival after tumor resection: Experiences in a high-volume Chinese center
Source: Front Surg. 2023 Feb 17;9:975022. doi: 10.3389/fsurg.2022.975022 (PMC9981970; doi:10.3389/fsurg.2022.975022)
Supplement: Supplementary file 1 [file Datasheet1.zip]

Archive with 13 entries (13 files):
- Supplementary Figure 1.png
- Supplementary Figure 2.jpg
- Supplementary Figure 3.jpg
- Supplementary Figure 4.jpg
- Supplementary Figure caption.docx
- Supplementary Table 2.docx
- Supplementary Table 3.docx
- Supplementary Table 4.docx
- Supplementary Table 5.docx
- Supplementary Table 6.docx
- Supplementary Table1.docx
- ~$pplementary Table1.docx
- ~WRL1654.tmp
